# Supplementary material for: Optimizing Data for Modeling Neuronal Responses
Source: Front Neurosci. 2019 Jan 10;12:986. doi: 10.3389/fnins.2018.00986 (PMC6335328; doi:10.3389/fnins.2018.00986)
Supplement: Supplementary file 2 [file Data_Sheet_2.ZIP]

Archive with 3 entries (3 files):
- design_matrix_for_simulations.mat
- run_simulations.m
- spm_dcm_bdc.m
