# Supplementary material for: Optimizing Data for Modeling Neuronal Responses
Source: Front Neurosci. 2019 Jan 10;12:986. doi: 10.3389/fnins.2018.00986 (PMC6335328; doi:10.3389/fnins.2018.00986)
Supplement: Supplementary file 2 [file Data_Sheet_2.ZIP › run_simulations.m]

% Runs Bayesian Data Comparison on simulated data with varying observation
% noise at the first level.
%
% From the paper:
%
% Optimising data for modelling neuronal responses
% Peter Zeidman, Samira M Kazan et al.
% 
% -------------------------------------------------------------------------
rng(1);

% Compute empirical effect sizes used for the simulation.
% This section is commented out to simplify running the script. The result
% is hard coded below.
% -------------------------------------------------------------------------
% % DCM arrays (GCMs) for each dataset
% GCMs = {'DCMs/GCM_r1_MB1.mat','DCMs/GCM_r1_MB2.mat',...
%         'DCMs/GCM_r1_MB4.mat','DCMs/GCM_r1_MB8.mat'};
% 
% % Compute average RFX variance and parameter variance across datasets    
% Nd = length(GCMs);
% M = struct();
% Ces = zeros(1,Nd);
% Cps = zeros(1,Nd);
% Eps = zeros(1,Nd);
% for i = 1:Nd
%     GCM = load(GCMs{i});
%     GCM = GCM.GCM;
%     PEB = spm_dcm_peb(GCM,M,{'B'});
%     Ces(i) = mean(diag(PEB.Ce));
%     
%     Cp = diag(PEB.Cp);
%     Cps(i) = mean( [Cp(1) Cp(8)] );
%     
%     Eps(i) = mean(abs(PEB.Ep));
% end
% ce = mean(Ces); % 0.1752
% cp = mean(Cps); % 0.0320
% ep = mean(Eps); % 0.3056
cp = 0.0320; % Empirical mean posterior variance

% Prepare design matrix
% -------------------------------------------------------------------------
X = load('design_matrix_for_simulations.mat');
X = X.X;
X = X(:,1:3);
Z = X;

% Settings
% -------------------------------------------------------------------------
nrep = 10;
Ny   = size(X,1); % Observations
Ns   = 16;        % Subjects
pc   = 1;         % Prior variance on parameters
C    = 5.7074;    % within:between [co]variance ratio (1 / ce)
rfx  = pc/C;      % Between-subject variance on parameters

% Range of SNRs based on the variance of the signal and observation noise
desired_snr_var = [0.003 : 0.005 : 0.5];
Nd = length(desired_snr_var);

% Model space for model-KL computation
models = {{'B{1}(1,1)','B{1}(1,2)','B{1}(1,3)'},...
          {'B{1}(1,1)','B{1}(1,3)'},...
          {'B{1}(1,1)','B{1}(1,2)'},...
          {'B{1}(1,2)','B{1}(1,3)'},...
          {'B{1}(1,1)'},...
          {'B{1}(1,2)'},...
          {'B{1}(1,3)'}};

% Template DCM posterior
% -------------------------------------------------------------------------
Ep      = struct();
Ep.B{1} = [1 1 0.5]*0.89;
Cp      = cp*diag(~~spm_vec(Ep));

% Template priors
% -------------------------------------------------------------------------
Np = spm_length(Ep);
pE = spm_zeros(Ep);
pC = eye(Np,Np)*pc;

% Create output structures
% -------------------------------------------------------------------------
dcm_negent = nan(nrep, Nd);
complexity = nan(nrep, Nd);
model_KL   = nan(nrep, Nd);
model_F    = zeros(Np,Nd);

% SNR of each subject
snrs_var = zeros(Ns,Nd,nrep);
snrs_sd  = zeros(Ns,Nd,nrep);
snrs_cv  = zeros(Ns,Nd,nrep);

% Root mean squared error
rmse = zeros(Ns,Nd,nrep);

% Run simulation
% -------------------------------------------------------------------------
for it = 1:nrep
    
    % Create GCM arrays for this iteration
    GCMs = cell(1,Nd);
    for s = 1:Nd
        GCMs{s} = cell(Ns,1);
    end
        
    % Create simulated DCMs
    % ---------------------------------------------------------------------
    for s = 1:Ns

        % Sample parameters        
        np = length(spm_vec(Ep));
        Pp = spm_normrnd(spm_vec(Ep), eye(np) .* rfx, 1);

        for j = 1:Nd            
            success = false;
            
            while ~success
                
                % Generate data
                noise_var = var(Z*Pp) / desired_snr_var(j);
                e = spm_normrnd(zeros(Ny,1), eye(Ny) .* noise_var, 1);
                y = Z*Pp + e;

                % Record SNR
                snrs_var(s,j,it) = var(Z*Pp)  / var(e);
                snrs_sd(s,j,it)  = std(Z*Pp)  / std(e);
                snrs_cv(s,j,it)  = mean(Z*Pp) / std(e);

                try
                    % invert model
                    P{1}.X = Z;
                    P{1}.C = {eye(Ny,Ny)};
                    P{2}.X = zeros(Np,1);
                    P{2}.C = pC;
                    [qP,~,F] = spm_PEB(y,P,1);

                    % store results in group array
                    DCM = struct();
                    DCM.M.pE = pE;
                    DCM.M.pC = P{2}.C;
                    DCM.Ep   = qP{2}.E;
                    DCM.Cp   = qP{2}.C;
                    DCM.F    = F;
                    GCMs{j}{s} = DCM;

                    % record root mean squared error
                    rmse(s,j,it) = sqrt(mean((DCM.Ep - Pp).^2));
                    
                    success = true;
                end                                
            end
        end
    end
    
    % Bayesian data comparison
    % ---------------------------------------------------------------------
    clear M;
    M.bmr=false;
    noplot = (it < nrep);
    d=spm_dcm_bdc(GCMs,{'B'},M,[],models,noplot);

    % Store results
    dcm_negent(it, :) = d.dcm_negent;
    complexity(it, :) = d.complexity;
    model_KL(it,:)    = d.model_KL;    
end
%% Report RMSE
figure;
boxplot( squeeze(mean(rmse))' );
title('Root mean squared error');
    
%%
% Report results
% -------------------------------------------------------------------------
labels = 1:Nd;
figure;

ha = tight_subplot(1,3,[.1 .1],[.1 .01],[.05 .01]);

axes(ha(1));
mu  = mean(dcm_negent - (dcm_negent(:,1)));
v   = var(dcm_negent - (dcm_negent(:,1)));
spm_plot_ci(mu,v); hold on; plot(mu,'k.'); axis square;
xlabel('Dataset'); ylabel('Nats (relative)'); 
set(gca,'FontSize',12);
%set(gca,'XTick',[],'YTick',[]);

axes(ha(2));
mu  = mean(complexity - (complexity(:,1)));
v   = var(complexity - (complexity(:,1)));
spm_plot_ci(mu,v); hold on; plot(mu,'k.'); axis square;
xlabel('Dataset'); ylabel('Nats (relative)'); 
set(gca,'FontSize',12);
%set(gca,'XTick',[],'YTick',[]);

axes(ha(3));
mu  = mean(model_KL);
v   = var(model_KL);
spm_plot_ci(mu,v); hold on; plot(mu,'k.'); axis square;
xlabel('Dataset'); ylabel('Nats'); 
set(gca,'FontSize',12);
ylim([0 log(length(models))]);
%set(gca,'XTick',[],'YTick',[]);

%% Show example timeseries
rng(1);
figure;
subplot(2,1,1);
noise_var = var(Z*Pp) / desired_snr_var(1);
e = spm_normrnd(zeros(Ny,1), eye(Ny) .* noise_var, 1);
plot(Z*Pp+e);
hold on;
plot(Z*Pp,'r');

subplot(2,1,2);
noise_var = var(Z*Pp) / desired_snr_var(end);
e = spm_normrnd(zeros(Ny,1), eye(Ny) .* noise_var, 1);
plot(Z*Pp+e);
hold on;
plot(Z*Pp,'r');
